# Supplementary material for: The Expression Patterns and Implications of MALAT1, MANCR, PSMA3-AS1 and miR-101 in Esophageal Adenocarcinoma
Source: Int J Mol Sci. 2023 Dec 20;25(1):98. doi: 10.3390/ijms25010098 (PMC10778904; doi:10.3390/ijms25010098)
Supplement: Supplementary file 1 [file ijms-25-00098-s001.zip]

Archive with 1 entries (1 files):
- ijms-2697385-supplementary.pdf
